# Supplementary material for: Prevalence of and risk factors for hepatitis B and C viral co-infections in HIV infected children in Lagos, Nigeria
Source: PLoS One. 2020 Dec 10;15(12):e0243656. doi: 10.1371/journal.pone.0243656 (PMC7728231; doi:10.1371/journal.pone.0243656)
Supplement: S1 File — (XLSX) [file pone.0243656.s002.xlsx]

## Sheet: WORK SHEET PROJECT
Q1	Sex	Q3	Q4	Q5	Q13	Q23	Q24	Q25	Q27	Q27B	Q27C	Q27D	Q27E	Q27F	Q28	Q29	Q30	Q31	Q32	Q33	Q34	Q35	Q36	Q37	Q38	bldtransfusion	immunizatio	incision	needles	toothbrush	circumcision	surgery	sexualexposure	jaundice	HCV	HBV
001S	2	8	1	1	2	1	2	2	2	2		#NULL!	#NULL!	2	2	2	2	2	2	2	2	2	2	I	1	1	1	1	1	1	1	1	1	1	1	1
002S	2	9	1	1	2	1	1	2	2	2		#NULL!	#NULL!	2	2	2	2	2	2	2	2	1	2	III	2	1	1	1	1	1	1	1	1	1	1	1
003S	1	10	1	3	2	1	2	2	2	2		#NULL!	#NULL!	2	2	2	2	1	2	2	2	2	2	I	1	1	1	1	1	1	0	1	1	1	1	1
004S	1	8	1	3	2	1	1	2	2	2		#NULL!	#NULL!	2	2	2	2	1	2	2	2	2	2	II	1	1	1	1	1	1	0	1	1	1	1	1
005S	2	7	1	3	2	1	1	2	2	2		#NULL!	#NULL!	2	2	2	2	2	2	2	2	2	2	I	1	1	1	1	1	1	1	1	1	1	1	1
006S	1	12	1	3	2	1	1	2	2	2		#NULL!	#NULL!	2	2	2	2	1	1	2	1	2	2	IV	3	1	1	1	1	1	0	1	0	1	1	0
007S	1	0.4	1	3	2	1	2	2	2	1	health centre	4	61014	1	2	2	2	1	2	2	2	2	2	III	2	1	0	1	1	1	0	1	1	1	1	1
008S	2	9	1	3	2	1	2	2	1	2		#NULL!	#NULL!	2	2	1	2	2	2	2	2	2	2	III	2	1	1	0	1	0	1	1	1	1	1	1
009S	2	10	1	3	2	1	1	2	2	2		#NULL!	#NULL!	2	2	2	2	1	2	2	2	2	2	III	2	1	1	1	1	1	0	1	1	1	1	1
010s	2	6	1	3	2	1	1	2	2	1	health centre	3	61014	1	2	2	2	1	2	2	2	2	2	I	1	1	0	1	1	1	0	1	1	1	1	1
012s	1	7	1	1	2	1	1	2	2	1	haelth centre	2	10	2	2	2	2	1	2	2	2	2	2	II	1	1	0	1	1	1	0	1	1	1	1	1
013s	2	11	1	3	2	2	1	1	2	2		#NULL!	#NULL!	2	2	2	2	2	2	2	2	2	2	III	2	0	1	1	1	1	1	1	1	1	1	1
014s	1	8	1	1	2	2	1	2	2	2		#NULL!	#NULL!	2	2	2	2	2	2	2	2	2	2	III	2	1	1	1	1	1	1	1	1	1	1	1
016s	1	9	1	3	2	1	1	2	2	2		#NULL!	#NULL!	2	2	2	1	1	2	2	2	2	2	III	2	1	1	1	1	1	0	0	1	1	1	1
017s	2	11	1	3	2	1	2	2	2	2		#NULL!	#NULL!	2	2	2	2	2	2	2	2	2	2	II	1	1	1	1	1	1	1	1	1	1	1	1
018s	1	11	2	1	1	1	2	2	1	2		#NULL!	#NULL!	2	2	2	2	1	2	2	2	2	2	III	2	1	1	0	1	1	0	1	1	1	1	1
019s	1	7	1	1	2	1	2	2	2	1	Private Hospital	2	610	1	2	2	2	2	2	1	1	2	2	III	2	1	0	1	1	1	1	1	1	0	1	0
020s	1	5	2	1	1	1	1	2	2	1	catholic church	#NULL!	#NULL!	2	2	2	2	1	2	2	2	2	2	II	1	1	0	1	1	1	0	1	1	1	1	1
022s	1	0.4	1	1	2	3	1	1	2	1	Health centre	2	61014	1	2	2	2	1	2	2	2	2	2	II	1	0	0	1	1	1	0	1	1	1	1	1
024s	1	10	1	4	2	1	2	2	2	2		#NULL!	#NULL!	2	2	2	2	1	2	2	2	2	2	II	1	1	1	1	1	1	0	1	1	1	1	1
025s	1	12	1	4	2	1	1	2	2	2		#NULL!	#NULL!	2	2	2	2	1	2	2	2	2	2	II	1	1	1	1	1	1	0	1	1	1	1	1
026s	1	2	1	4	2	1	2	2	2	1	Health centre	4	61014	2	2	2	2	1	2	2	2	2	2	III	2	1	0	1	1	1	0	1	1	1	1	1
027s	1	9	1	4	2	1	1	2	2	2		#NULL!	61014	1	2	2	2	1	2	2	2	2	2	II	1	1	1	1	1	1	0	1	1	1	1	1
028s	1	13	1	3	2	1	2	2	2	2		#NULL!	#NULL!	2	2	2	2	1	2	2	2	2	2	I	1	1	1	1	1	1	0	1	1	1	1	1
029s	1	10	1	3	2	1	1	1	2	1		#NULL!	#NULL!	2	2	2	2	1	2	2	2	2	2	I	1	0	0	1	1	1	0	1	1	1	1	1
030s	2	4	1	4	2	1	1	2	1	1	Health centre	3	61014	1	2	2	2	1	2	2	2	2	2	III	2	1	0	0	1	1	0	1	1	1	1	1
031s	1	11	1	1	2	1	1	2	2	2		#NULL!	#NULL!	2	2	2	2	1	2	2	2	2	2	III	2	1	1	1	1	1	0	1	1	1	1	1
032s	1	8	1	1	2	1	1	2	2	1	Health care	2	#NULL!	2	2	2	2	1	2	2	2	2	2	III	2	1	0	1	1	1	0	1	1	1	1	1
033s	2	12	2	1	2	1	1	1	2	2		#NULL!	#NULL!	2	2	2	2	2	2	2	2	2	2	III	2	0	1	1	1	1	1	1	1	1	1	1
034s	2	12	1	1	2	1	1	1	2	2		#NULL!	#NULL!	2	2	2	2	2	2	2	2	2	2	II	1	0	1	1	1	1	1	1	1	1	1	1
037s	2	9	1	3	2	1	2	2	2	1	Health centre	#NULL!	#NULL!	2	2	2	2	1	2	2	2	1	2	IV	3	1	0	1	1	1	0	1	1	1	1	1
038s	2	5	1	4	2	1	2	2	2	2		#NULL!	#NULL!	2	2	2	2	2	2	2	2	2	2	III	2	1	1	1	1	1	1	1	1	1	1	1
039s	1	9	1	4	2	1	2	2	2	1		#NULL!	#NULL!	2	2	2	2	2	2	2	2	2	2	III	2	1	0	1	1	1	1	1	1	1	1	1
040s	1	13	1	4	2	1	1	2	1	1		#NULL!	#NULL!	2	2	2	2	1	2	2	2	2	2	III	2	1	0	0	1	1	0	1	1	1	1	1
041s	1	12	1	4	2	1	2	2	2	2		#NULL!	#NULL!	2	2	2	2	1	2	2	2	2	2	III	2	1	1	1	1	1	0	1	1	1	1	1
042s	2	8	1	4	2	1	1	2	2	1	Health centre	2	610	2	2	2	2	2	2	2	2	2	2	II	1	1	0	1	1	1	1	1	1	1	1	1
043s	2	13	2	2	2	1	1	2	2	2		#NULL!	#NULL!	2	2	2	2	1	2	2	2	2	2	II	1	1	1	1	1	1	0	1	1	1	1	1
044s	1	3	1	3	2	1	1	1	1	1	private hospital	3	61014	1	2	2	2	1	2	2	2	2	2	III	2	0	0	0	1	1	0	1	1	1	1	1
045s	2	5	1	3	2	1	2	2	2	1	Health centre	#NULL!	#NULL!	2	2	2	2	2	2	2	2	2	2	III	2	1	0	1	1	1	1	1	1	1	1	1
046s	1	8	1	4	2	1	2	2	2	2		#NULL!	#NULL!	2	2	2	2	1	2	2	2	2	2	III	2	1	1	1	1	1	0	1	1	1	1	1
047s	1	8	2	1	2	1	1	1	2	2		#NULL!	#NULL!	2	2	2	2	2	2	2	2	2	2	III	2	0	1	1	1	1	1	1	1	1	1	1
048s	1	11	1	1	2	1	2	2	2	2		#NULL!	#NULL!	2	2	2	2	1	2	2	2	2	2	I	1	1	1	1	1	1	0	1	1	1	1	1
049s	2	3	1	3	2	1	1	2	1	1	Health centre	3	61014	1	2	2	2	2	2	1	2	1	2	V	3	1	0	0	1	1	1	1	1	0	1	1
050s	2	3	1	3	2	1	1	2	2	1	health centre	2	610	2	2	2	2	2	2	1	1	1	2	IV	3	1	0	1	1	1	1	1	1	0	1	0
051s	2	12	2	1	2	1	1	1	2	2		#NULL!	#NULL!	2	2	2	2	1	2	2	2	2	2	IV	3	0	1	1	1	1	0	1	1	1	1	1
052s	2	0.4	1	4	2	1	2	2	2	1	Health centre	4	61014	1	2	2	2	1	2	2	2	1	2	III	2	1	0	1	1	1	0	1	1	1	1	1
053s	2	6	1	1	2	1	2	2	2	2		#NULL!	#NULL!	2	2	2	2	2	2	2	2	2	2	II	1	1	1	1	1	1	1	1	1	1	1	1
054s	2	11	1	1	2	1	1	1	2	1		#NULL!	#NULL!	2	2	2	2	2	2	2	2	2	2	III	2	0	0	1	1	1	1	1	1	1	1	1
055s	2	11	1	3	2	1	1	2	2	1		#NULL!	#NULL!	2	2	2	2	2	2	2	2	2	2	III	2	1	0	1	1	1	1	1	1	1	1	1
056s	2	12	1	3	2	1	2	2	1	2		#NULL!	#NULL!	2	2	2	2	2	2	2	2	2	2	III	2	1	1	0	1	1	1	1	1	1	1	1
057s	1	11	1	3	2	2	1	1	2	2		#NULL!	#NULL!	2	2	2	2	1	2	2	2	2	2	III	2	0	1	1	1	1	0	1	1	1	1	1
058s	1	7	1	1	2	1	2	2	2	1	Health centre	3	61014	2	2	2	2	1	2	2	2	2	2	II	1	1	0	1	1	1	0	1	1	1	1	1
059s	1	10	1	3	2	1	1	2	2	2		#NULL!	#NULL!	2	2	2	1	1	2	2	1	2	2	III	2	1	1	1	1	1	0	0	1	1	1	0
060s	2	13	1	4	2	1	1	2	2	2		#NULL!	#NULL!	2	2	2	2	2	2	2	1	1	2	II	1	1	1	1	1	1	1	1	1	1	1	0
061s	1	3	1	3	2	1	1	2	1	2		#NULL!	#NULL!	2	2	2	2	2	2	2	2	2	2	II	1	1	1	0	1	1	1	1	1	1	1	1
062s	1	8	1	4	2	1	1	1	2	2		#NULL!	#NULL!	2	2	2	2	1	2	2	2	2	2	II	1	0	1	1	1	1	0	1	1	1	1	1
063s	1	13	1	2	2	1	2	2	2	2		#NULL!	#NULL!	2	2	2	2	2	2	2	2	2	2	II	1	1	1	1	1	1	1	1	1	1	1	1
064s	2	13	1	4	2	1	1	2	2	2		#NULL!	#NULL!	2	2	2	2	2	2	1	2	2	2	II	1	1	1	1	1	1	1	1	1	0	1	1
065s	2	13	1	4	2	1	2	2	2	2		#NULL!	#NULL!	2	2	1	2	2	2	2	2	2	2	IV	3	1	1	1	1	0	1	1	1	1	1	1
066s	2	9	1	1	2	1	1	2	2	2		#NULL!	#NULL!	2	2	2	2	2	2	2	2	2	2	I	1	1	1	1	1	1	1	1	1	1	1	1
067s	2	8	1	3	2	1	1	1	2	1		#NULL!	#NULL!	2	2	2	2	2	1	2	2	2	2	III	2	0	0	1	1	1	1	1	0	1	1	1
068s	1	7	1	3	2	4	1	2	2	1	Health centre	#NULL!	#NULL!	2	2	2	2	1	2	2	1	2	2	III	2	1	0	1	1	1	0	1	1	1	1	0
069s	1	10	1	1	2	1	1	1	2	2		#NULL!	#NULL!	2	2	2	2	1	2	2	2	2	2	II	1	0	1	1	1	1	0	1	1	1	1	1
070s	1	1	1	3	2	1	1	2	2	1	Health centre	3	#NULL!	1	2	2	2	1	2	2	2	2	2	IV	3	1	0	1	1	1	0	1	1	1	1	1
071s	2	3	1	1	2	1	2	2	2	1	Health centre	4	61014	1	2	2	2	2	2	2	2	2	2	II	1	1	0	1	1	1	1	1	1	1	1	1
072s	2	11	1	1	2	1	2	2	2	2		#NULL!	#NULL!	2	2	2	2	1	2	2	2	2	2	III	2	1	1	1	1	1	0	1	1	1	1	1
073s	2	12	1	1	2	1	2	2	2	2		#NULL!	#NULL!	2	2	2	2	2	2	2	2	2	2	III	2	1	1	1	1	1	1	1	1	1	1	1
074s	2	12	1	1	2	1	1	2	2	2		#NULL!	#NULL!	2	2	2	2	2	2	2	2	2	2	II	1	1	1	1	1	1	1	1	1	1	1	1
075s	1	5	1	1	2	1	1	2	2	1		#NULL!	#NULL!	2	2	2	2	2	2	2	2	2	2	II	1	1	0	1	1	1	1	1	1	1	1	1
076s	2	9	1	3	2	1	2	2	2	1		#NULL!	#NULL!	2	2	2	2	2	2	2	2	2	2	III	2	1	0	1	1	1	1	1	1	1	1	1
077s	1	11	1	3	2	1	1	2	2	2		#NULL!	#NULL!	2	2	2	2	2	2	2	2	2	2	III	2	1	1	1	1	1	1	1	1	1	1	1
078s	1	6	1	3	1	1	2	2	2	2		#NULL!	#NULL!	2	2	2	2	1	2	2	2	2	2	III	2	1	1	1	1	1	0	1	1	1	1	1
079s	1	11	1	1	2	1	1	1	2	1		#NULL!	#NULL!	2	2	2	2	1	2	2	2	2	2	III	2	0	0	1	1	1	0	1	1	1	1	1
080s	1	9	1	4	2	1	1	2	1	1	Health centre	2	610	2	2	2	2	1	2	2	2	2	2	III	2	1	0	0	1	1	0	1	1	1	1	1
081s	2	0.4	1	3	2	1	2	2	2	1	Health centre	4	61014	1	2	2	2	2	2	2	2	2	2	III	2	1	0	1	1	1	1	1	1	1	1	1
082s	2	13	1	1	2	4	1	2	1	2		#NULL!	#NULL!	2	2	2	2	2	2	2	2	2	2	III	2	1	1	0	1	1	1	1	1	1	1	1
084s	1	7	1	4	2	1	1	2	1	2		#NULL!	#NULL!	2	2	2	2	1	2	2	2	2	2	III	2	1	1	0	1	1	0	1	1	1	1	1
085s	1	12	1	4	2	2	1	2	2	2		#NULL!	#NULL!	2	2	2	2	1	2	2	2	2	2	III	2	1	1	1	1	1	0	1	1	1	1	1
086s	2	9	1	4	2	2	1	2	1	2		#NULL!	#NULL!	2	2	2	2	2	2	1	2	1	2	IV	3	1	1	0	1	1	1	1	1	0	1	1
088s	1	10	1	4	2	1	2	2	2	2		#NULL!	#NULL!	2	2	2	2	1	2	2	2	2	2	III	2	1	1	1	1	1	0	1	1	1	1	1
089s	2	3	1	4	2	1	1	1	1	1	General Hospital	#NULL!	#NULL!	2	2	2	2	2	2	2	2	2	2	III	2	0	0	0	1	1	1	1	1	1	1	1
090s	2	0.4	1	4	2	1	1	1	2	1	Health centre	4	61014	1	2	2	2	2	2	2	2	2	2	III	2	0	0	1	1	1	1	1	1	1	1	1
091s	2	8	1	4	2	1	1	1	2	1		#NULL!	#NULL!	2	2	2	2	2	2	2	2	2	2	III	2	0	0	1	1	1	1	1	1	1	1	1
092s	2	4	1	1	2	2	1	2	2	1	Health centre	4	61014	1	2	2	2	2	2	2	2	1	2	III	2	1	0	1	1	1	1	1	1	1	1	1
093s	1	9	1	4	2	1	1	2	2	1		#NULL!	#NULL!	2	2	2	2	1	2	2	2	2	2	III	2	1	0	1	1	1	0	1	1	1	1	1
094s	2	11	1	1	2	2	1	2	2	1		#NULL!	#NULL!	2	2	2	2	2	2	2	2	2	2	III	2	1	0	1	1	1	1	1	1	1	1	1
095s	1	7	2	1	2	1	1	1	2	1	private hospital	4	61014	2	2	2	2	2	2	1	2	2	2	IV	3	0	0	1	1	1	1	1	1	0	1	1
096s	2	10	1	3	2	1	2	2	2	1	private hospital	#NULL!	#NULL!	2	2	2	2	2	2	2	2	2	2	III	2	1	0	1	1	1	1	1	1	1	1	1
097s	2	12	1	3	2	1	2	2	2	2		#NULL!	#NULL!	2	2	2	2	2	2	2	2	2	2	III	2	1	1	1	1	1	1	1	1	1	1	1
098s	2	10	1	3	2	1	2	2	2	2		#NULL!	#NULL!	2	2	2	2	2	2	2	2	2	2	IV	3	1	1	1	1	1	1	1	1	1	1	1
099s	2	3	2	1	2	1	2	2	2	1		#NULL!	#NULL!	2	2	2	2	2	2	2	2	2	2	IV	3	1	0	1	1	1	1	1	1	1	1	1
100s	1	7	1	3	2	1	2	2	2	1	Health centre	3	61014	2	2	2	2	2	2	2	2	2	2	III	2	1	0	1	1	1	1	1	1	1	1	1
101s	1	10	2	2	2	1	2	2	2	1	Health centre	#NULL!	#NULL!	2	2	2	2	1	2	2	2	2	2	IV	3	1	0	1	1	1	0	1	1	1	1	1
102s	1	6	1	4	2	2	1	2	2	1	Health centre	3	61014	2	2	2	1	1	2	2	2	2	2	III	2	1	0	1	1	1	0	0	1	1	1	1
103s	1	12	1	1	1	1	2	2	2	2		#NULL!	#NULL!	2	2	2	2	1	2	2	1	2	2	III	2	1	1	1	1	1	0	1	1	1	1	0
104s	1	11	1	4	2	1	2	2	2	1	Health centre	#NULL!	#NULL!	2	2	2	2	1	2	2	2	2	2	III	2	1	0	1	1	1	0	1	1	1	1	1
105s	1	9	1	3	2	1	2	2	2	1		#NULL!	#NULL!	2	2	2	2	1	2	2	2	2	2	III	2	1	0	1	1	1	0	1	1	1	1	1
106s	2	10	1	3	2	1	2	2	2	1	Health centre	#NULL!	#NULL!	2	2	2	2	1	2	2	2	2	2	III	2	1	0	1	1	1	0	1	1	1	1	1
107s	1	5	2	1	2	1	2	2	2	1	private hospital	#NULL!	#NULL!	2	2	2	2	1	1	2	2	2	2	II	1	1	0	1	1	1	0	1	0	1	1	1
108s	2	12	1	4	1	1	2	2	2	2		#NULL!	#NULL!	2	2	2	2	2	2	2	2	2	2	III	2	1	1	1	1	1	1	1	1	1	1	1
109s	1	10	1	3	2	1	1	2	2	2		#NULL!	#NULL!	2	2	2	2	1	2	2	2	2	2	III	2	1	1	1	1	1	0	1	1	1	1	1
110s	1	9	2	1	2	1	2	2	2	1		#NULL!	#NULL!	2	2	2	2	1	2	2	2	2	2	III	2	1	0	1	1	1	0	1	1	1	1	1
111s	2	7	1	3	2	1	2	2	2	1	private hospital	#NULL!	#NULL!	2	2	2	2	2	2	2	2	2	2	III	2	1	0	1	1	1	1	1	1	1	1	1
112s	2	6	1	3	2	1	2	2	2	1	Health centre	#NULL!	#NULL!	2	2	2	2	2	2	2	2	2	2	III	2	1	0	1	1	1	1	1	1	1	1	1
113s	2	8	1	1	2	1	1	1	2	1	Health centre	#NULL!	#NULL!	2	2	2	2	2	2	2	2	2	2	III	2	0	0	1	1	1	1	1	1	1	1	1
114s	2	6	1	1	2	1	2	2	2	1	Health centre	#NULL!	#NULL!	2	2	2	2	2	2	2	2	2	2	III	2	1	0	1	1	1	1	1	1	1	1	1
115s	2	9	1	1	2	1	2	2	2	1		#NULL!	#NULL!	2	2	2	2	2	2	2	2	2	2	III	2	1	0	1	1	1	1	1	1	1	1	1
116s	2	9	2	1	2	1	1	2	2	1	private hospital	2	610	2	2	2	2	2	2	2	2	2	2	III	2	1	0	1	1	1	1	1	1	1	1	1
117s	2	11	2	1	2	1	2	2	2	1	Health centre	#NULL!	#NULL!	2	2	2	2	2	2	2	2	2	2	III	2	1	0	1	1	1	1	1	1	1	1	1
118s	2	10	1	3	2	1	1	2	2	1	Teaching Hospital	#NULL!	#NULL!	2	2	2	2	2	2	2	2	2	2	III	2	1	0	1	1	1	1	1	1	1	1	1
119s	2	11	1	4	2	1	2	2	2	2		#NULL!	#NULL!	2	2	2	2	2	2	2	2	2	2	IV	3	1	1	1	1	1	1	1	1	1	1	1
120s	1	13	1	4	2	1	1	2	2	2		#NULL!	#NULL!	2	2	2	2	2	2	2	2	1	2	III	2	1	1	1	1	1	1	1	1	1	1	1
121s	1	8	1	4	2	4	1	1	2	1		#NULL!	#NULL!	2	2	2	2	2	2	2	2	2	2	IV	3	0	0	1	1	1	1	1	1	1	1	1
122s	1	11	1	1	2	1	2	2	2	1	Health centre	#NULL!	#NULL!	2	2	2	2	1	2	2	2	2	2	III	2	1	0	1	1	1	0	1	1	1	1	1
123s	1	4	2	1	2	1	1	2	2	1	Health centre	#NULL!	#NULL!	2	2	2	2	1	2	2	2	2	2	III	2	1	0	1	1	1	0	1	1	1	1	1
124s	1	11	2	1	2	2	2	2	2	1	Health centre	#NULL!	#NULL!	2	2	2	2	1	2	2	2	2	2	III	2	1	0	1	1	1	0	1	1	1	1	1
125s	1	10	1	3	2	1	1	1	2	1		#NULL!	#NULL!	2	2	2	2	1	2	2	2	2	2	II	1	0	0	1	1	1	0	1	1	1	1	1
126s	1	11	1	3	2	1	2	2	2	1	Teaching Hospital	#NULL!	#NULL!	2	2	2	2	1	2	2	2	2	2	II	1	1	0	1	1	1	0	1	1	1	1	1
127s	1	6	2	1	2	1	1	1	2	1	Health centre	#NULL!	#NULL!	2	2	2	2	1	2	2	2	2	2	III	2	0	0	1	1	1	0	1	1	1	1	1
128s	1	4	2	1	2	1	2	1	2	2		#NULL!	#NULL!	2	2	2	2	1	2	2	2	2	2	III	2	0	1	1	1	1	0	1	1	1	1	1
129s	1	12	1	3	2	1	2	1	2	1		#NULL!	#NULL!	2	2	2	2	1	2	2	2	2	2	III	2	0	0	1	1	1	0	1	1	1	1	1
130s	2	2	2	1	2	1	2	2	2	1	Health centre	4	61014	2	2	2	2	2	2	2	1	2	2	III	2	1	0	1	1	1	1	1	1	1	1	0
131s	1	13	2	1	2	2	2	2	2	1		#NULL!	#NULL!	2	2	2	2	1	2	2	2	2	2	IV	3	1	0	1	1	1	0	1	1	1	1	1
132s	2	8	1	4	2	1	2	2	2	2		#NULL!	#NULL!	2	2	2	2	2	2	2	2	2	2	II	1	1	1	1	1	1	1	1	1	1	1	1
133s	2	11	2	4	2	1	2	2	2	2		#NULL!	#NULL!	2	2	2	2	1	2	2	2	2	2	III	2	1	1	1	1	1	0	1	1	1	1	1
134s	2	10	2	4	2	1	2	2	2	2		#NULL!	#NULL!	2	2	2	2	2	2	2	2	2	2	III	2	1	1	1	1	1	1	1	1	1	1	1
135s	2	7	1	3	2	1	2	2	2	2		#NULL!	#NULL!	2	2	2	2	2	2	2	2	2	2	III	2	1	1	1	1	1	1	1	1	1	1	1
136s	2	7	1	3	2	1	1	1	2	1		#NULL!	#NULL!	2	2	2	2	2	2	2	2	2	2	III	2	0	0	1	1	1	1	1	1	1	1	1
137s	1	6	2	1	2	1	1	1	2	1	Health centre	#NULL!	#NULL!	2	2	2	2	1	2	2	2	2	2	IV	3	0	0	1	1	1	0	1	1	1	1	1
138s	1	10	2	1	2	1	2	2	2	2		#NULL!	#NULL!	2	2	2	2	1	2	2	2	2	2	IV	3	1	1	1	1	1	0	1	1	1	1	1
139s	1	6	2	1	2	1	2	2	2	2		#NULL!	#NULL!	2	2	2	2	1	2	2	2	2	2	III	2	1	1	1	1	1	0	1	1	1	1	1
140s	2	8	1	3	2	1	1	1	2	1		#NULL!	#NULL!	2	2	2	2	2	2	2	1	1	2	III	2	0	0	1	1	1	1	1	1	1	1	0
141s	2	5	1	3	2	1	2	2	2	1		#NULL!	#NULL!	2	2	2	2	1	2	2	2	2	2	III	2	1	0	1	1	1	0	1	1	1	1	1
142s	2	10	1	1	2	1	1	1	2	2		#NULL!	#NULL!	2	2	2	1	2	2	2	2	2	2	III	2	0	1	1	1	1	1	0	1	1	1	1
143s	2	12	1	4	2	1	2	2	2	2		#NULL!	#NULL!	2	2	2	2	2	2	2	2	2	2	II	1	1	1	1	1	1	1	1	1	1	1	1
144s	2	8	1	3	2	1	1	2	2	1	Health centre	#NULL!	#NULL!	2	2	2	2	2	2	2	2	2	2	III	2	1	0	1	1	1	1	1	1	1	1	1
145s	2	7	1	4	2	1	2	2	2	1		#NULL!	#NULL!	2	2	2	2	2	2	2	2	2	2	III	2	1	0	1	1	1	1	1	1	1	1	1
146s	2	9	1	1	2	1	1	1	2	1		#NULL!	#NULL!	2	2	2	2	2	2	2	2	2	2	II	1	0	0	1	1	1	1	1	1	1	1	1
147s	2	10	1	3	2	1	1	2	2	2		#NULL!	#NULL!	2	2	2	2	1	2	2	2	2	2	II	1	1	1	1	1	1	0	1	1	1	1	1
148s	2	10	1	3	2	1	2	2	2	2		#NULL!	#NULL!	2	2	2	2	2	2	1	2	2	2	III	2	1	1	1	1	1	1	1	1	0	1	1
149s	1	12	2	1	2	1	1	1	2	2		#NULL!	#NULL!	2	2	2	2	1	2	2	2	2	2	III	2	0	1	1	1	1	0	1	1	1	1	1
150s	2	3	1	3	2	2	1	1	2	1	Health centre	4	61014	2	2	2	2	2	2	2	2	2	2	III	2	0	0	1	1	1	1	1	1	1	1	1
151s	2	10	1	3	2	1	2	2	2	2		#NULL!	#NULL!	2	2	2	2	2	2	2	2	2	2	IV	3	1	1	1	1	1	1	1	1	1	1	1
152s	2	7	1	3	2	1	1	1	2	2		#NULL!	#NULL!	2	2	2	2	2	2	2	2	2	2	IV	3	0	1	1	1	1	1	1	1	1	1	1
153s	1	0.4	1	3	2	4	1	1	2	1	Health centre	4	61014	2	2	2	2	1	2	2	2	2	2	III	2	0	0	1	1	1	0	1	1	1	1	1
154s	2	4	1	1	2	1	1	1	2	1	private Hospital	3	61014	2	1	2	2	2	2	2	2	2	2	III	2	0	0	1	0	1	1	1	1	1	1	1
155s	2	6	1	3	2	1	1	1	2	1	Health centre	#NULL!	#NULL!	2	2	2	2	2	2	2	2	2	2	III	2	0	0	1	1	1	1	1	1	1	1	1
156s	1	8	1	3	2	1	2	2	2	2		#NULL!	#NULL!	2	2	2	2	1	2	2	2	2	2	IV	3	1	1	1	1	1	0	1	1	1	1	1
157s	2	4	1	1	2	1	2	2	2	1	Health centre	#NULL!	#NULL!	2	2	2	2	2	2	2	2	2	2	III	2	1	0	1	1	1	1	1	1	1	1	1
158s	1	5	1	1	2	4	1	2	2	1	Health centre	#NULL!	#NULL!	2	2	2	2	1	2	2	2	1	2	III	2	1	0	1	1	1	0	1	1	1	1	1
159s	1	4	1	1	2	1	2	2	2	1	Private Hospital	#NULL!	#NULL!	2	2	2	2	1	2	2	2	2	2	II	1	1	0	1	1	1	0	1	1	1	1	1
160s	1	12	1	3	2	1	1	1	1	1	Private Hospital	#NULL!	#NULL!	2	2	2	2	1	2	2	2	2	2	III	2	0	0	0	1	1	0	1	1	1	1	1
161s	1	5	1	4	2	1	1	2	2	1	Health centre	#NULL!	#NULL!	2	2	2	2	1	2	2	2	2	2	III	2	1	0	1	1	1	0	1	1	1	1	1
162s	2	9	1	3	2	1	2	2	2	2		#NULL!	#NULL!	2	2	2	2	2	2	2	2	2	2	III	2	1	1	1	1	1	1	1	1	1	1	1
164s	2	9	1	3	2	1	2	2	2	2		#NULL!	#NULL!	2	2	2	2	2	2	2	2	2	2	III	2	1	1	1	1	1	1	1	1	1	1	1
165s	1	11	1	3	2	1	2	2	2	2		#NULL!	#NULL!	2	2	2	2	1	2	2	2	2	2	III	2	1	1	1	1	1	0	1	1	1	1	1
166s	1	9	1	1	2	4	1	1	2	1	Health centre	2	#NULL!	2	2	2	2	1	2	2	2	2	2	III	2	0	0	1	1	1	0	1	1	1	1	1
167s	1	13	1	1	2	1	2	2	2	2		#NULL!	#NULL!	2	2	2	2	1	2	2	2	2	2	II	1	1	1	1	1	1	0	1	1	1	1	1
168s	2	13	1	3	2	1	1	1	2	2		#NULL!	#NULL!	2	2	2	2	2	2	2	2	2	2	III	2	0	1	1	1	1	1	1	1	1	1	1
169s	1	12	1	1	2	1	2	1	2	2		#NULL!	#NULL!	2	2	2	2	1	2	2	2	1	2	II	1	0	1	1	1	1	0	1	1	1	1	1
171s	2	7	1	3	2	1	2	2	2	1	Health centre	3	61014	2	2	2	2	2	2	2	1	2	2	III	2	1	0	1	1	1	1	1	1	1	1	0
172s	1	6	1	1	2	1	2	2	2	1	Health centre	4	61014	2	2	2	2	1	2	2	2	2	2	II	1	1	0	1	1	1	0	1	1	1	1	1
173s	2	3	2	1	2	1	2	2	2	1	Health centre	4	61014	2	1	2	2	2	2	2	2	2	2	III	2	1	0	1	0	1	1	1	1	1	1	1
174s	1	12	1	3	2	1	2	2	2	2		#NULL!	#NULL!	2	2	2	2	1	2	2	2	2	2	III	2	1	1	1	1	1	0	1	1	1	1	1
175s	2	11	1	1	2	1	2	2	2	2		#NULL!	#NULL!	2	2	2	2	2	2	2	2	2	2	III	2	1	1	1	1	1	1	1	1	1	1	1
176s	1	12	1	1	2	1	1	2	2	2		#NULL!	#NULL!	2	2	2	2	1	2	2	2	2	2	III	2	1	1	1	1	1	0	1	1	1	1	1
177s	1	6	1	4	2	1	2	1	2	1	Private Hospital	3	61014	2	2	2	2	1	2	2	2	2	2	II	1	0	0	1	1	1	0	1	1	1	1	1
178s	1	11	1	3	2	1	1	2	2	2		#NULL!	#NULL!	2	2	2	2	1	2	2	2	2	2	III	2	1	1	1	1	1	0	1	1	1	1	1
179s	1	12	1	1	2	2	2	2	1	2		#NULL!	#NULL!	2	2	2	2	1	2	2	2	2	2	III	2	1	1	0	1	1	0	1	1	1	1	1
180s	1	8	1	3	2	1	2	2	2	1		#NULL!	#NULL!	2	2	2	2	1	2	2	2	2	2	III	2	1	0	1	1	1	0	1	1	1	1	1
181s	2	10	1	3	2	1	1	2	2	1	Health centre	#NULL!	#NULL!	2	2	2	2	2	2	1	2	2	2	III	2	1	0	1	1	1	1	1	1	0	1	1
182s	2	3	1	4	2	1	1	1	1	1	Health centre	4	61014	2	2	2	2	2	2	2	2	2	2	III	2	0	0	0	1	1	1	1	1	1	1	1
183s	2	4	1	4	2	3	1	2	2	2		#NULL!	#NULL!	2	2	2	2	2	2	2	2	2	2	III	2	1	1	1	1	1	1	1	1	1	1	1
184s	2	13	1	4	2	1	2	2	2	1	Health centre	2	610	2	2	2	2	2	2	2	2	2	2	III	2	1	0	1	1	1	1	1	1	1	1	1
185s	1	13	1	3	2	1	1	2	2	1	Private Hospital	#NULL!	#NULL!	2	2	2	2	1	2	2	2	2	1	IV	3	1	0	1	1	1	0	1	1	1	0	1
186s	2	9	1	3	2	1	2	2	2	1		#NULL!	#NULL!	2	2	2	2	2	2	2	2	2	2	IV	3	1	0	1	1	1	1	1	1	1	1	1
187s	1	9	1	1	2	1	1	2	2	1	Private Hospital	#NULL!	#NULL!	2	2	2	2	1	2	2	2	2	2	II	1	1	0	1	1	1	0	1	1	1	1	1
188s	1	8	1	3	2	2	1	2	2	2		#NULL!	#NULL!	2	2	2	2	2	2	2	2	2	2	III	2	1	1	1	1	1	1	1	1	1	1	1
189s	1	9	1	3	2	1	2	2	2	2		#NULL!	#NULL!	2	2	2	2	2	2	2	2	2	2	III	2	1	1	1	1	1	1	1	1	1	1	1
190s	2	13	1	3	2	1	1	1	2	1	Health centre	#NULL!	#NULL!	2	2	2	2	2	2	2	2	2	2	III	2	0	0	1	1	1	1	1	1	1	1	1
191s	1	13	2	1	2	1	1	2	2	2		#NULL!	#NULL!	2	2	2	2	1	2	2	2	2	2	II	1	1	1	1	1	1	0	1	1	1	1	1
192s	1	11	1	3	2	1	1	2	2	1	Health centre	#NULL!	#NULL!	2	2	2	2	1	2	2	2	2	2	III	2	1	0	1	1	1	0	1	1	1	1	1
193s	1	12	1	3	2	1	2	2	2	2		#NULL!	#NULL!	2	2	2	2	1	2	2	2	2	2	III	2	1	1	1	1	1	0	1	1	1	1	1
194s	1	13	1	3	2	1	1	1	2	2		#NULL!	#NULL!	2	2	2	2	2	2	2	2	1	2	III	2	0	1	1	1	1	1	1	1	1	1	1
195s	2	8	1	1	2	1	2	2	2	1	Health centre	2	610	2	2	2	2	2	2	2	2	2	2	I	1	1	0	1	1	1	1	1	1	1	1	1
196s	1	10	1	4	2	1	1	2	1	1	Health centre	#NULL!	#NULL!	2	2	2	2	1	2	2	2	2	2	I	1	1	0	0	1	1	0	1	1	1	1	1
197s	1	10	1	1	2	1	1	2	2	1	Health centre	#NULL!	#NULL!	2	2	2	2	1	2	2	2	2	2	III	2	1	0	1	1	1	0	1	1	1	1	1
	#NULL!	#NULL!	#NULL!	#NULL!	#NULL!	#NULL!	#NULL!	#NULL!	#NULL!	#NULL!		#NULL!	#NULL!	#NULL!	#NULL!	#NULL!	#NULL!	#NULL!	#NULL!	#NULL!	#NULL!	#NULL!	#NULL!		#NULL!	1	1	1	1	1	1	1	1	1	1	1
	#NULL!	#NULL!	#NULL!	#NULL!	#NULL!	#NULL!	#NULL!	#NULL!	#NULL!	#NULL!		#NULL!	#NULL!	#NULL!	#NULL!	#NULL!	#NULL!	#NULL!	#NULL!	#NULL!	#NULL!	#NULL!	#NULL!		#NULL!	1	1	1	1	1	1	1	1	1	1	1
	#NULL!	#NULL!	#NULL!	#NULL!	#NULL!	#NULL!	#NULL!	#NULL!	#NULL!	#NULL!		#NULL!	#NULL!	#NULL!	#NULL!	#NULL!	#NULL!	#NULL!	#NULL!	#NULL!	#NULL!	#NULL!	#NULL!		#NULL!	1	1	1	1	1	1	1	1	1	1	1
	#NULL!	#NULL!	#NULL!	#NULL!	#NULL!	#NULL!	#NULL!	#NULL!	#NULL!	#NULL!		#NULL!	#NULL!	#NULL!	#NULL!	#NULL!	#NULL!	#NULL!	#NULL!	#NULL!	#NULL!	#NULL!	#NULL!		#NULL!	1	1	1	1	1	1	1	1	1	1	1
	#NULL!	#NULL!	#NULL!	#NULL!	#NULL!	#NULL!	#NULL!	#NULL!	#NULL!	#NULL!		#NULL!	#NULL!	#NULL!	#NULL!	#NULL!	#NULL!	#NULL!	#NULL!	#NULL!	#NULL!	#NULL!	#NULL!		#NULL!	1	1	1	1	1	1	1	1	1	1	1
	#NULL!	#NULL!	#NULL!	#NULL!	#NULL!	#NULL!	#NULL!	#NULL!	#NULL!	#NULL!		#NULL!	#NULL!	#NULL!	#NULL!	#NULL!	#NULL!	#NULL!	#NULL!	#NULL!	#NULL!	#NULL!	#NULL!		#NULL!	1	1	1	1	1	1	1	1	1	1	1
	#NULL!	#NULL!	#NULL!	#NULL!	#NULL!	#NULL!	#NULL!	#NULL!	#NULL!	#NULL!		#NULL!	#NULL!	#NULL!	#NULL!	#NULL!	#NULL!	#NULL!	#NULL!	#NULL!	#NULL!	#NULL!	#NULL!		#NULL!	1	1	1	1	1	1	1	1	1	1	1
	#NULL!	#NULL!	#NULL!	#NULL!	#NULL!	#NULL!	#NULL!	#NULL!	#NULL!	#NULL!		#NULL!	#NULL!	#NULL!	#NULL!	#NULL!	#NULL!	#NULL!	#NULL!	#NULL!	#NULL!	#NULL!	#NULL!		#NULL!	1	1	1	1	1	1	1	1	1	1	1
	#NULL!	#NULL!	#NULL!	#NULL!	#NULL!	#NULL!	#NULL!	#NULL!	#NULL!	#NULL!		#NULL!	#NULL!	#NULL!	#NULL!	#NULL!	#NULL!	#NULL!	#NULL!	#NULL!	#NULL!	#NULL!	#NULL!		#NULL!	1	1	1	1	1	1	1	1	1	1	1
	#NULL!	#NULL!	#NULL!	#NULL!	#NULL!	#NULL!	#NULL!	#NULL!	#NULL!	#NULL!		#NULL!	#NULL!	#NULL!	#NULL!	#NULL!	#NULL!	#NULL!	#NULL!	#NULL!	#NULL!	#NULL!	#NULL!		#NULL!	1	1	1	1	1	1	1	1	1	1	1
	#NULL!	#NULL!	#NULL!	#NULL!	#NULL!	#NULL!	#NULL!	#NULL!	#NULL!	#NULL!		#NULL!	#NULL!	#NULL!	#NULL!	#NULL!	#NULL!	#NULL!	#NULL!	#NULL!	#NULL!	#NULL!	#NULL!		#NULL!	1	1	1	1	1	1	1	1	1	1	1
	#NULL!	#NULL!	#NULL!	#NULL!	#NULL!	#NULL!	#NULL!	#NULL!	#NULL!	#NULL!		#NULL!	#NULL!	#NULL!	#NULL!	#NULL!	#NULL!	#NULL!	#NULL!	#NULL!	#NULL!	#NULL!	#NULL!		#NULL!	1	1	1	1	1	1	1	1	1	1	1
	#NULL!	#NULL!	#NULL!	#NULL!	#NULL!	#NULL!	#NULL!	#NULL!	#NULL!	#NULL!		#NULL!	#NULL!	#NULL!	#NULL!	#NULL!	#NULL!	#NULL!	#NULL!	#NULL!	#NULL!	#NULL!	#NULL!		#NULL!	1	1	1	1	1	1	1	1	1	1	1
001c	1	5	1	3	2	#NULL!	1	2	2	1	Health centre	4	61014	2	2	2	2	1	2	1	2	2	2	II	1	1	0	1	1	1	0	1	1	0	1	1
002c	2	5	1	1	2	#NULL!	2	2	2	1	Health centre	#NULL!	#NULL!	2	2	2	2	2	2	2	2	2	2	II	1	1	0	1	1	1	1	1	1	1	1	1
003c	1	5	1	1	2	#NULL!	2	2	2	2		#NULL!	#NULL!	2	2	2	2	1	2	2	2	2	2	II	1	1	1	1	1	1	0	1	1	1	1	1
004c	2	5	1	4	2	#NULL!	2	2	2	1	Health centre	3	61014	2	2	2	2	2	2	2	2	2	2	III	2	1	0	1	1	1	1	1	1	1	1	1
005c	1	6	2	1	2	#NULL!	1	2	2	1	Health centre	4	61014	2	2	2	2	1	2	2	2	2	2	I	1	1	0	1	1	1	0	1	1	1	1	1
006c	1	6	1	1	2	#NULL!	2	2	2	1	Health centre	3	1014	1	2	2	2	1	2	2	2	2	2	I	1	1	0	1	1	1	0	1	1	1	1	1
007c	1	6	1	1	2	#NULL!	1	1	2	1	Health centre	3	1014	1	2	2	2	1	2	2	2	2	2	I	1	0	0	1	1	1	0	1	1	1	1	1
008c	2	10	2	1	2	#NULL!	2	2	2	1	Health centre	2	610	2	2	2	2	2	2	2	2	2	2	II	1	1	0	1	1	1	1	1	1	1	1	1
009c	2	7	1	1	2	#NULL!	1	2	1	1		#NULL!	#NULL!	2	2	2	2	2	2	2	2	2	2	III	2	1	0	0	1	1	1	1	1	1	1	1
010c	1	9	1	3	2	#NULL!	2	2	2	1		#NULL!	#NULL!	2	2	2	2	2	2	2	2	2	2	III	2	1	0	1	1	1	1	1	1	1	1	1
011c	2	10	1	3	2	#NULL!	1	2	2	1	Health centre	2	610	2	2	2	2	2	2	2	2	2	2	IV	3	1	0	1	1	1	1	1	1	1	1	1
012c	1	0.4	1	1	2	#NULL!	2	2	2	1		#NULL!	#NULL!	2	2	2	2	1	2	2	2	1	2	II	1	1	0	1	1	1	0	1	1	1	1	1
013c	1	3	1	3	2	#NULL!	1	1	2	1		#NULL!	#NULL!	2	2	2	2	1	2	2	2	1	2	III	2	0	0	1	1	1	0	1	1	1	1	1
014c	2	10	1	3	2	#NULL!	2	2	2	2		#NULL!	#NULL!	2	2	2	2	1	2	2	2	2	2	III	2	1	1	1	1	1	0	1	1	1	1	1
015c	2	10	1	1	2	#NULL!	1	2	2	1	Health centre	2	610	2	2	2	2	2	2	2	2	2	2	II	1	1	0	1	1	1	1	1	1	1	1	1
016c	1	0.4	1	3	2	#NULL!	2	2	2	1	Health centre	4	61014	1	2	2	2	1	2	2	2	2	2	IV	3	1	0	1	1	1	0	1	1	1	1	1
017c	1	10	2	1	2	#NULL!	1	1	2	1	General Hospital	4	61014	2	2	2	2	1	2	2	2	2	2	III	2	0	0	1	1	1	0	1	1	1	1	1
018c	2	7	1	3	2	#NULL!	1	2	2	2		#NULL!	#NULL!	2	2	2	2	2	2	2	2	2	2	III	2	1	1	1	1	1	1	1	1	1	1	1
019c	2	12	1	1	2	#NULL!	1	1	2	2		#NULL!	#NULL!	2	2	2	2	2	2	2	2	2	2	IV	3	0	1	1	1	1	1	1	1	1	1	1
020c	1	1	1	4	2	#NULL!	1	1	2	1	Health centre	4	61014	2	2	2	2	1	2	2	2	2	2	III	2	0	0	1	1	1	0	1	1	1	1	1
021c	2	9	1	1	2	#NULL!	2	2	2	2		#NULL!	#NULL!	2	2	2	2	2	2	2	2	2	2	III	2	1	1	1	1	1	1	1	1	1	1	1
022c	1	6	1	1	2	#NULL!	2	2	2	1	Health centre	3	1014	2	2	2	1	1	2	2	2	2	2	III	2	1	0	1	1	1	0	0	1	1	1	1
023c	1	12	1	1	2	#NULL!	2	2	2	2		#NULL!	#NULL!	2	2	2	2	1	2	2	2	2	2	III	2	1	1	1	1	1	0	1	1	1	1	1
024c	1	10	1	3	2	#NULL!	1	2	2	1	Health centre	3	61014	2	2	2	2	1	2	2	2	2	2	III	2	1	0	1	1	1	0	1	1	1	1	1
025c	1	10	1	1	2	#NULL!	2	1	2	1	Health centre	4	61014	2	2	2	1	1	2	2	2	2	2	III	2	0	0	1	1	1	0	0	1	1	1	1
026c	2	8	1	1	2	#NULL!	2	2	2	1	Health centre	3	61014	2	2	2	2	2	2	2	2	2	2	III	2	1	0	1	1	1	1	1	1	1	1	1
027c	1	6	1	3	2	#NULL!	1	1	2	1	Health centre	3	61014	2	2	2	2	1	2	2	2	2	2	III	2	0	0	1	1	1	0	1	1	1	1	1
028c	2	13	2	2	2	#NULL!	1	1	2	1	Health centre	2	614	2	2	2	2	2	2	2	2	2	2	III	2	0	0	1	1	1	1	1	1	1	1	1
029c	1	8	2	2	2	#NULL!	1	1	2	1	Health centre	3	61014	2	2	2	1	1	2	2	2	2	2	III	2	0	0	1	1	1	0	0	1	1	1	1
030c	2	10	1	3	2	#NULL!	1	1	2	1	Health centre	3	61014	2	2	2	2	2	2	2	2	2	2	III	2	0	0	1	1	1	1	1	1	1	1	1
031c	1	2	1	3	2	#NULL!	1	1	2	1	Health centre	4	61014	2	2	2	2	1	2	2	2	2	2	II	1	0	0	1	1	1	0	1	1	1	1	1
032c	2	6	1	1	2	#NULL!	2	2	2	1	Private Hospital	4	61014	2	2	2	2	2	2	2	2	2	2	I	1	1	0	1	1	1	1	1	1	1	1	1
033c	2	13	1	3	1	#NULL!	1	1	2	1	Health centre	2	610	2	2	2	2	2	2	2	2	2	2	III	2	0	0	1	1	1	1	1	1	1	1	1
034c	2	13	1	3	2	#NULL!	1	2	2	2		#NULL!	#NULL!	2	2	2	2	2	2	2	2	2	2	III	2	1	1	1	1	1	1	1	1	1	1	1
035c	1	8	2	1	2	#NULL!	2	2	2	1	Health centre	3	61014	2	2	2	2	1	2	2	2	2	2	III	2	1	0	1	1	1	0	1	1	1	1	1
036c	2	7	1	4	2	#NULL!	2	2	1	1	Health centre	3	61014	2	2	2	2	2	2	2	2	2	2	III	2	1	0	0	1	1	1	1	1	1	1	1
037c	1	1	1	1	2	#NULL!	2	2	2	1	Private Hospital	2	610	2	2	2	2	1	2	2	1	2	2	II	1	1	0	1	1	1	0	1	1	1	1	0
038c	1	10	1	1	2	#NULL!	1	1	2	1	Health centre	3	61014	2	2	1	1	2	2	2	2	2	2	IV	3	0	0	1	1	0	1	0	1	1	1	1
039c	2	6	1	3	2	#NULL!	1	2	2	1	Health centre	3	61014	2	2	2	2	2	2	2	2	2	2	II	1	1	0	1	1	1	1	1	1	1	1	1
040c	2	6	1	4	2	#NULL!	1	2	1	1	Health centre	3	61014	2	2	2	2	2	2	2	2	2	2	II	1	1	0	0	1	1	1	1	1	1	1	1
041c	1	9	1	3	2	#NULL!	2	2	2	1	Health centre	3	61014	2	2	2	2	1	2	2	2	2	2	III	2	1	0	1	1	1	0	1	1	1	1	1
042c	2	8	1	1	2	#NULL!	2	1	2	2		#NULL!	#NULL!	2	2	2	2	2	2	2	2	2	2	III	2	0	1	1	1	1	1	1	1	1	1	1
043c	1	1	1	3	2	#NULL!	1	2	2	2		#NULL!	#NULL!	2	2	2	2	1	2	2	2	2	2	IV	3	1	1	1	1	1	0	1	1	1	1	1
044C	1	0.4	1	1	2	#NULL!	2	2	2	1	Health centre	4	61014	1	2	2	2	1	2	2	1	2	2	III	2	1	0	1	1	1	0	1	1	1	1	0
045c	1	6	1	4	2	#NULL!	1	2	2	1	Health centre	4	61014	2	2	2	2	1	2	2	2	2	2	III	2	1	0	1	1	1	0	1	1	1	1	1
046c	1	6	1	3	2	#NULL!	1	2	2	1	General Hospital	4	61014	1	2	2	2	1	2	2	2	2	2	II	1	1	0	1	1	1	0	1	1	1	1	1
047c	1	6	1	3	2	#NULL!	2	2	2	1	Private Hospital	4	61014	1	2	2	2	1	2	2	2	2	2	II	1	1	0	1	1	1	0	1	1	1	1	1
048c	2	6	2	1	2	#NULL!	1	2	2	1	Health centre	4	61014	2	2	2	2	2	2	2	2	2	2	I	1	1	0	1	1	1	1	1	1	1	1	1
049c	2	6	1	4	2	#NULL!	1	2	2	1	Private Hospital	3	610	2	2	2	2	2	2	2	2	2	2	I	1	1	0	1	1	1	1	1	1	1	1	1
050c	1	6	1	3	2	#NULL!	1	2	2	1	Private Hospital	4	61014	2	2	1	2	1	2	2	2	2	2	I	1	1	0	1	1	0	0	1	1	1	1	1
051c	2	10	1	1	2	#NULL!	2	2	2	2		#NULL!	#NULL!	2	2	2	2	2	2	2	2	2	2	II	1	1	1	1	1	1	1	1	1	1	1	1
052c	2	6	2	1	2	#NULL!	1	2	2	1	Health centre	4	61014	2	2	2	2	2	2	2	2	2	2	III	2	1	0	1	1	1	1	1	1	1	1	1
053c	1	10	1	3	2	#NULL!	1	2	2	2		#NULL!	#NULL!	2	2	2	2	1	2	1	2	2	2	III	2	1	1	1	1	1	0	1	1	0	1	1
054c	2	10	1	1	2	#NULL!	1	2	1	2		#NULL!	#NULL!	2	2	1	2	2	2	1	2	2	2	III	2	1	1	0	1	0	1	1	1	0	1	1
055c	2	10	1	1	2	#NULL!	1	2	1	1	Health centre	2	610	2	2	2	2	2	2	1	2	2	2	II	1	1	0	0	1	1	1	1	1	0	1	1
056c	1	7	1	4	2	#NULL!	1	2	2	1	Health centre	3	61014	2	2	2	2	1	2	2	2	2	2	I	1	1	0	1	1	1	0	1	1	1	1	1
057c	1	6	2	1	2	#NULL!	1	2	2	1	Health centre	3	61014	2	2	1	2	1	2	2	2	2	2	III	2	1	0	1	1	0	0	1	1	1	1	1
058c	2	6	1	3	2	#NULL!	1	2	1	1	General Hospital	4	61014	2	2	1	2	2	2	2	2	2	2	II	1	1	0	0	1	0	1	1	1	1	1	1
059c	2	8	1	1	2	#NULL!	2	2	2	1	Health centre	4	61014	1	2	2	2	2	2	2	2	2	2	I	1	1	0	1	1	1	1	1	1	1	1	1
060c	1	13	1	1	2	#NULL!	1	2	2	1	Health centre	4	61014	2	2	2	2	2	2	2	2	2	2	III	2	1	0	1	1	1	1	1	1	1	1	1
061c	2	7	1	3	2	#NULL!	1	2	2	1	Health centre	3	61014	2	2	2	2	2	2	2	2	2	2	IV	3	1	0	1	1	1	1	1	1	1	1	1
062c	1	6	1	3	2	#NULL!	1	2	2	1	Health centre	4	61014	2	2	2	2	1	2	2	2	2	2	III	2	1	0	1	1	1	0	1	1	1	1	1
063c	2	12	1	3	1	#NULL!	1	2	2	1	Health centre	1	0.1	2	2	2	2	2	2	2	2	2	2	III	2	1	0	1	1	1	1	1	1	1	1	1
064c	2	11	1	3	2	#NULL!	2	2	2	1	Health centre	3	61014	2	2	2	2	2	2	2	2	2	2	III	2	1	0	1	1	1	1	1	1	1	1	1
065c	2	10	1	1	2	#NULL!	2	2	2	1	Health centre	2	610	2	2	2	2	2	2	2	2	2	2	II	1	1	0	1	1	1	1	1	1	1	1	1
067c	1	6	1	1	2	#NULL!	1	2	1	1	Health centre	4	61014	1	2	2	2	1	2	2	2	2	2	II	1	1	0	0	1	1	0	1	1	1	1	1
068c	2	6	1	3	2	#NULL!	1	1	2	1	Health centre	4	61014	1	2	2	2	2	2	1	2	2	2	III	2	0	0	1	1	1	1	1	1	0	1	1
069c	1	12	2	1	2	#NULL!	2	2	2	1	Health centre	1	6	2	2	2	2	2	2	2	2	2	2	II	1	1	0	1	1	1	1	1	1	1	1	1
070c	1	4	2	1	2	#NULL!	1	2	2	1	Health centre	4	61014	2	2	2	2	2	2	2	2	1	2	II	1	1	0	1	1	1	1	1	1	1	1	1
071c	1	9	1	3	2	#NULL!	1	2	2	1	Health centre	2	610	2	2	2	2	1	2	2	2	1	2	II	1	1	0	1	1	1	0	1	1	1	1	1
072c	2	12	1	4	2	#NULL!	1	2	2	1	Private Hospital	2	610	2	2	2	2	2	2	2	2	2	2	II	1	1	0	1	1	1	1	1	1	1	1	1
073c	2	0.33	1	3	2	#NULL!	2	2	2	1	Health centre	4	61014	2	2	2	2	2	2	2	2	2	2	II	1	1	0	1	1	1	1	1	1	1	1	1
074c	1	6	1	4	2	#NULL!	2	2	2	1	Health centre	4	61014	1	2	2	2	1	2	2	2	2	2	III	2	1	0	1	1	1	0	1	1	1	1	1
075c	2	6	1	1	2	#NULL!	2	2	2	2	Health centre	4	61014	1	2	2	2	2	2	2	2	2	2	III	2	1	1	1	1	1	1	1	1	1	1	1
076c	2	10	1	1	2	#NULL!	1	2	2	2	Health centre	#NULL!	#NULL!	2	2	2	2	2	2	1	2	2	2	II	1	1	1	1	1	1	1	1	1	0	1	1
077c	2	8	1	1	2	#NULL!	1	2	1	2		#NULL!	#NULL!	2	2	2	2	2	2	2	2	2	2	IV	3	1	1	0	1	1	1	1	1	1	1	1
078c	1	13	2	1	2	#NULL!	1	2	1	1	Health centre	2	610	2	2	2	2	1	2	2	2	2	2	III	2	1	0	0	1	1	0	1	1	1	1	1
079c	1	10	1	1	2	#NULL!	2	2	2	1	Health centre	2	1014	2	2	2	2	1	2	2	2	1	2	III	2	1	0	1	1	1	0	1	1	1	1	1
080c	2	3	2	1	2	#NULL!	1	1	1	1	Health centre	4	61014	1	2	2	2	2	2	2	2	2	2	III	2	0	0	0	1	1	1	1	1	1	1	1
081c	1	6	1	1	2	#NULL!	1	2	2	1	Health centre	3	61014	2	2	2	2	1	2	2	2	2	2	III	2	1	0	1	1	1	0	1	1	1	1	1
082c	1	6	2	2	2	#NULL!	1	1	2	1	Health centre	3	61014	2	2	2	2	2	2	2	2	2	2	III	2	0	0	1	1	1	1	1	1	1	1	1
083c	2	0.4	1	3	2	#NULL!	1	1	2	1	Health centre	4	61014	1	2	2	2	2	2	1	2	2	2	III	2	0	0	1	1	1	1	1	1	0	1	1
084c	1	13	1	3	1	#NULL!	2	2	2	2		#NULL!	#NULL!	2	1	2	2	1	2	1	2	2	2	II	1	1	1	1	0	1	0	1	1	0	1	1
085c	2	6	1	1	1	#NULL!	1	1	2	1	Private Hospital	3	61014	2	2	2	2	2	2	1	2	2	2	II	1	0	0	1	1	1	1	1	1	0	1	1
086c	1	6	1	1	2	#NULL!	1	2	2	1	Health centre	3	61014	2	2	2	2	2	2	2	2	2	2	II	1	1	0	1	1	1	1	1	1	1	1	1
087c	2	6	1	3	2	#NULL!	1	1	2	1	Health centre	3	61014	1	2	2	2	2	2	2	2	2	2	III	2	0	0	1	1	1	1	1	1	1	1	1
088c	1	6	2	1	1	#NULL!	1	2	2	1	Health centre	3	61014	2	2	2	2	1	2	2	2	2	2	III	2	1	0	1	1	1	0	1	1	1	1	1
089c	1	8	1	3	2	#NULL!	1	2	2	1	Health centre	2	610	2	2	2	2	1	2	2	2	2	2	III	2	1	0	1	1	1	0	1	1	1	1	1
090c	2	6	2	1	1	#NULL!	2	2	2	1	Health centre	3	61014	2	2	2	2	2	2	1	2	2	2	III	2	1	0	1	1	1	1	1	1	0	1	1
091c	2	4	2	1	2	#NULL!	1	2	2	1	Health centre	3	61014	2	2	2	2	2	2	2	2	2	2	III	2	1	0	1	1	1	1	1	1	1	1	1
092c	2	11	1	3	1	#NULL!	1	2	2	2		#NULL!	#NULL!	2	2	2	2	2	2	2	2	2	2	II	1	1	1	1	1	1	1	1	1	1	1	1
093c	1	6	2	1	2	#NULL!	1	2	2	1	Health centre	4	61014	1	2	2	2	1	2	1	1	2	2	IV	3	1	0	1	1	1	0	1	1	0	1	0
094c	2	9	1	1	2	#NULL!	2	2	2	1	Teaching Hospital	3	61014	2	2	2	2	2	2	2	2	2	2	II	1	1	0	1	1	1	1	1	1	1	1	1
095c	1	10	1	1	2	#NULL!	2	2	2	1	Health centre	3	61014	2	2	1	2	2	2	2	2	2	2	II	1	1	0	1	1	0	1	1	1	1	1	1
096c	1	10	1	3	2	#NULL!	2	2	2	2		#NULL!	#NULL!	2	2	2	2	1	2	1	2	2	2	III	2	1	1	1	1	1	0	1	1	0	1	1
097c	1	6	1	1	2	#NULL!	2	2	2	1	Health centre	4	61014	1	2	2	2	1	2	2	2	2	2	II	1	1	0	1	1	1	0	1	1	1	1	1
098c	2	3	1	1	2	#NULL!	1	1	2	2		#NULL!	#NULL!	2	2	1	2	2	2	2	2	2	2	III	2	0	1	1	1	0	1	1	1	1	1	1
099c	1	7	1	1	2	#NULL!	1	2	2	1	Teaching Hospital	3	61014	2	2	2	2	1	2	2	2	2	2	III	2	1	0	1	1	1	0	1	1	1	1	1
100c	2	10	1	1	2	#NULL!	1	1	2	1	Health centre	3	61014	2	2	2	2	2	2	2	1	2	2	II	1	0	0	1	1	1	1	1	1	1	1	0
101c	1	10	2	1	1	#NULL!	1	1	2	1	Health centre	1	#NULL!	2	2	2	2	1	2	2	2	2	2	III	2	0	0	1	1	1	0	1	1	1	1	1
102c	1	10	2	1	1	#NULL!	2	2	2	1	Health centre	2	610	2	2	2	2	1	2	1	2	2	2	III	2	1	0	1	1	1	0	1	1	0	1	1
103c	1	13	2	1	1	#NULL!	1	2	2	1	Health centre	2	610	2	2	2	2	1	2	2	2	2	2	III	2	1	0	1	1	1	0	1	1	1	1	1
104c	2	6	1	3	2	#NULL!	2	2	2	1	Health centre	3	61014	1	2	2	2	2	2	2	2	2	2	I	1	1	0	1	1	1	1	1	1	1	1	1
105c	1	6	1	3	2	#NULL!	1	2	2	1	General Hospital	4	61014	2	2	2	2	1	2	2	2	2	2	II	1	1	0	1	1	1	0	1	1	1	1	1
106c	2	4	1	3	2	#NULL!	1	2	2	1	General Hospital	2	610	2	2	2	2	2	2	1	2	2	2	II	1	1	0	1	1	1	1	1	1	0	1	1
107c	2	10	1	4	2	#NULL!	1	2	2	1	Health centre	2	610	2	2	2	2	2	2	2	2	2	2	II	1	1	0	1	1	1	1	1	1	1	1	1
108c	1	11	1	1	2	#NULL!	1	1	2	1	Health centre	2	610	2	2	2	1	1	2	2	2	2	2	II	1	0	0	1	1	1	0	0	1	1	1	1
109c	1	7	1	1	2	#NULL!	2	2	2	1	Health centre	3	61014	2	2	2	2	1	2	2	1	2	2	II	1	1	0	1	1	1	0	1	1	1	1	0
110c	1	10	2	1	2	#NULL!	1	2	2	1	Health centre	2	610	2	2	2	2	1	2	2	2	2	2	III	2	1	0	1	1	1	0	1	1	1	1	1
111c	1	10	2	2	2	#NULL!	2	2	2	1	General Hospital	2	610	2	2	2	2	1	2	2	2	2	2	III	2	1	0	1	1	1	0	1	1	1	1	1
112c	2	12	1	1	2	#NULL!	2	2	2	1	Health centre	2	610	2	2	2	2	2	2	2	2	2	2	II	1	1	0	1	1	1	1	1	1	1	1	1
113c	2	0.25	1	3	2	#NULL!	1	2	2	1	Health centre	3	61014	1	2	2	2	2	2	1	2	2	2	III	2	1	0	1	1	1	1	1	1	0	1	1
114c	1	11	1	3	2	#NULL!	2	2	1	2		#NULL!	#NULL!	2	2	2	2	1	2	2	2	2	2	III	2	1	1	0	1	1	0	1	1	1	1	1
115c	2	2	2	2	2	#NULL!	2	2	2	2		#NULL!	#NULL!	2	2	2	2	2	2	2	2	2	2	III	2	1	1	1	1	1	1	1	1	1	1	1
116c	1	10	1	1	2	#NULL!	2	2	2	1	Health centre	2	610	2	2	2	2	2	2	2	2	2	2	III	2	1	0	1	1	1	1	1	1	1	1	1
117c	2	5	1	3	2	#NULL!	2	2	2	1	Private Hospital	4	61014	2	2	2	2	2	2	2	2	2	2	II	1	1	0	1	1	1	1	1	1	1	1	1
118c	1	10	1	3	2	#NULL!	1	2	2	1	Health centre	4	61014	2	2	2	2	1	2	2	2	2	2	III	2	1	0	1	1	1	0	1	1	1	1	1
119c	2	3	1	1	2	#NULL!	2	2	2	1	Private Hospital	4	61014	1	2	2	2	2	2	2	2	2	2	II	1	1	0	1	1	1	1	1	1	1	1	1
120c	2	6	1	3	2	#NULL!	2	2	2	1	Health centre	4	61014	1	2	2	2	2	2	2	2	2	2	III	2	1	0	1	1	1	1	1	1	1	1	1
121c	1	3	1	3	2	#NULL!	2	2	2	1	Health centre	4	61014	1	2	2	2	1	2	2	2	1	2	III	2	1	0	1	1	1	0	1	1	1	1	1
122c	1	6	1	3	2	#NULL!	2	2	2	1	Health centre	4	61014	1	2	2	2	1	2	2	2	2	2	III	2	1	0	1	1	1	0	1	1	1	1	1
123c	1	6	1	3	2	#NULL!	2	2	2	1	Health centre	4	61014	1	2	2	2	1	2	2	2	2	2	III	2	1	0	1	1	1	0	1	1	1	1	1
124c	2	12	1	3	2	#NULL!	2	2	2	2		#NULL!	#NULL!	2	2	2	2	2	2	2	2	2	2	IV	3	1	1	1	1	1	1	1	1	1	1	1
125c	1	2	1	1	2	#NULL!	2	2	2	1	Health centre	4	61014	2	2	2	2	1	2	2	2	1	2	III	2	1	0	1	1	1	0	1	1	1	1	1
126c	2	3	1	3	2	#NULL!	2	2	2	1	Health centre	#NULL!	#NULL!	2	2	2	2	2	2	2	2	2	1	III	2	1	0	1	1	1	1	1	1	1	0	1
127c	1	12	1	3	1	#NULL!	1	1	2	1	Health centre	#NULL!	#NULL!	2	2	2	2	1	2	1	2	2	2	III	2	0	0	1	1	1	0	1	1	0	1	1
128c	1	12	1	3	2	#NULL!	2	2	2	1	FMC	3	610	2	2	2	2	1	2	2	2	2	2	III	2	1	0	1	1	1	0	1	1	1	1	1
129c	1	6	1	1	2	#NULL!	1	2	2	1	Health centre	3	61014	1	2	2	1	1	2	2	2	2	2	II	1	1	0	1	1	1	0	0	1	1	1	1
130c	2	2.54	1	4	2	#NULL!	1	2	2	1	Health centre	4	61014	1	2	2	2	2	2	2	1	2	2	I	1	1	0	1	1	1	1	1	1	1	1	0
131c	1	2	2	1	2	#NULL!	2	2	2	1	Health centre	4	61014	1	2	2	2	1	2	2	2	2	2	III	2	1	0	1	1	1	0	1	1	1	1	1
132c	1	10	1	1	2	#NULL!	2	2	2	2		#NULL!	#NULL!	2	2	2	2	1	2	2	2	2	2	III	2	1	1	1	1	1	0	1	1	1	1	1
133c	1	10	2	1	2	#NULL!	2	2	2	1	Health centre	3	61014	1	2	2	2	1	2	2	2	2	2	I	1	1	0	1	1	1	0	1	1	1	1	1
134c	1	10	2	1	2	#NULL!	2	2	2	1	Health centre	3	61014	1	2	2	2	1	2	2	2	2	2	I	1	1	0	1	1	1	0	1	1	1	1	1
135c	1	10	1	3	2	#NULL!	2	2	2	1	Private Hopital	#NULL!	#NULL!	2	2	1	2	1	2	2	2	2	2	II	1	1	0	1	1	0	0	1	1	1	1	1
136c	1	10	1	3	2	#NULL!	1	2	2	1	Health centre	2	610	2	2	2	2	1	2	2	2	2	2	II	1	1	0	1	1	1	0	1	1	1	1	1
137c	1	10	1	4	2	#NULL!	2	2	2	1	Health centre	#NULL!	#NULL!	2	2	2	2	1	2	2	2	2	2	II	1	1	0	1	1	1	0	1	1	1	1	1
138c	2	10	2	1	2	#NULL!	1	2	2	2		#NULL!	#NULL!	2	2	1	2	2	2	2	2	2	2	III	2	1	1	1	1	0	1	1	1	1	1	1
139c	2	13	1	1	2	#NULL!	2	2	2	2		#NULL!	#NULL!	2	2	2	2	2	2	2	2	2	2	V	3	1	1	1	1	1	1	1	1	1	1	1
140c	1	10	1	1	2	#NULL!	2	2	2	2		#NULL!	#NULL!	2	1	1	2	1	2	2	2	1	2	V	3	1	1	1	0	0	0	1	1	1	1	1
141c	1	13	1	1	2	#NULL!	2	2	2	1	Health centre	2	610	2	2	2	2	1	2	2	2	2	2	V	3	1	0	1	1	1	0	1	1	1	1	1
142c	1	13	1	1	2	#NULL!	2	2	2	1	Health centre	#NULL!	#NULL!	2	2	2	2	1	2	2	2	2	2	V	3	1	0	1	1	1	0	1	1	1	1	1
143c	1	10	1	1	2	#NULL!	2	2	2	1	Health centre	#NULL!	#NULL!	2	2	2	2	1	2	2	2	2	2	IV	3	1	0	1	1	1	0	1	1	1	1	1
148c	2	13	2	1	1	#NULL!	1	1	1	2		#NULL!	#NULL!	2	2	2	2	2	2	1	2	2	2	III	2	0	1	0	1	1	1	1	1	0	1	1
149c	1	13	2	1	1	#NULL!	1	1	2	2		#NULL!	#NULL!	2	2	2	2	1	2	2	2	2	2	III	2	0	1	1	1	1	0	1	1	1	1	1
150c	1	10	2	1	2	#NULL!	2	2	2	2		#NULL!	#NULL!	2	2	2	2	1	2	2	2	2	2	III	2	1	1	1	1	1	0	1	1	1	1	1
151c	2	5	2	1	1	#NULL!	1	2	2	1	Private Hospital	3	61014	2	2	2	2	2	2	2	2	2	2	II	1	1	0	1	1	1	1	1	1	1	1	1
152c	1	12	2	1	1	#NULL!	1	1	2	1	Health centre	#NULL!	#NULL!	2	2	1	2	1	2	1	2	2	2	II	1	0	0	1	1	0	0	1	1	0	1	1
153c	2	8	2	1	1	#NULL!	1	2	2	1	Health centre	2	610	2	2	2	2	2	2	1	2	2	2	III	2	1	0	1	1	1	1	1	1	0	1	1
154c	2	13	1	1	1	#NULL!	1	1	2	2		#NULL!	#NULL!	2	2	2	2	2	2	2	2	2	2	III	2	0	1	1	1	1	1	1	1	1	1	1
155c	2	8	1	3	2	#NULL!	1	1	2	1	Private Hospital	3	61014	2	2	1	2	2	2	1	2	2	2	II	1	0	0	1	1	0	1	1	1	0	1	1
156c	1	7	1	3	1	#NULL!	2	2	2	1	Private Hospital	2	610	2	2	2	2	1	2	2	1	2	2	I	1	1	0	1	1	1	0	1	1	1	1	0
157c	1	11	2	2	1	#NULL!	1	1	2	2		#NULL!	#NULL!	2	2	2	2	1	2	1	2	2	2	III	2	0	1	1	1	1	0	1	1	0	1	1
158c	2	13	1	1	1	#NULL!	1	2	2	2		#NULL!	#NULL!	2	2	2	2	2	2	1	2	2	2	III	2	1	1	1	1	1	1	1	1	0	1	1
159c	2	9	1	1	2	#NULL!	1	1	2	2		#NULL!	#NULL!	2	2	2	2	1	2	2	2	2	2	II	1	0	1	1	1	1	0	1	1	1	1	1
160c	2	7	2	1	1	#NULL!	2	2	2	1	Health centre	3	61014	2	2	2	2	2	2	2	2	1	2	III	2	1	0	1	1	1	1	1	1	1	1	1
161c	1	10	1	3	1	#NULL!	1	1	2	1	Health centre	3	61014	2	2	2	2	1	2	1	2	1	2	III	2	0	0	1	1	1	0	1	1	0	1	1
162c	1	11	1	3	1	#NULL!	1	1	2	1	Health centre	#NULL!	#NULL!	2	2	2	2	1	2	2	2	2	2	III	2	0	0	1	1	1	0	1	1	1	1	1
163c	2	10	1	1	2	#NULL!	2	2	2	1	Health centre	3	61014	2	2	2	2	2	2	2	2	2	2	III	2	1	0	1	1	1	1	1	1	1	1	1
164c	2	12	1	1	1	#NULL!	2	1	2	2		#NULL!	#NULL!	2	2	2	2	2	2	2	2	2	2	III	2	0	1	1	1	1	1	1	1	1	1	1
165c	2	10	1	1	2	#NULL!	1	2	2	1	Health centre	3	61014	2	2	2	2	2	2	2	2	2	2	II	1	1	0	1	1	1	1	1	1	1	1	1
166c	2	11	1	3	2	#NULL!	2	2	2	1	Health centre	2	610	2	2	2	2	2	2	2	1	2	2	III	2	1	0	1	1	1	1	1	1	1	1	0
167c	1	12	1	4	2	#NULL!	2	2	2	2		#NULL!	#NULL!	2	2	2	2	1	2	2	2	2	2	II	1	1	1	1	1	1	0	1	1	1	1	1
168c	2	11	1	3	2	#NULL!	1	2	2	2		#NULL!	#NULL!	2	2	1	2	2	2	2	2	2	2	III	2	1	1	1	1	0	1	1	1	1	1	1
169c	1	13	1	3	2	#NULL!	1	2	2	2		#NULL!	#NULL!	2	2	2	2	1	2	2	2	2	2	III	2	1	1	1	1	1	0	1	1	1	1	1
170c	2	11	1	4	1	#NULL!	1	2	2	2		#NULL!	#NULL!	2	2	2	2	2	2	2	2	2	2	II	1	1	1	1	1	1	1	1	1	1	1	1
171c	2	4	1	3	1	#NULL!	1	1	2	1	Health centre	3	61014	2	2	2	2	2	2	2	2	2	2	IV	3	0	0	1	1	1	1	1	1	1	1	1
172c	2	13	1	3	1	#NULL!	2	2	2	1	Health centre	3	61014	2	2	2	2	2	2	1	2	2	2	III	2	1	0	1	1	1	1	1	1	0	1	1
173c	1	10	1	3	1	#NULL!	1	1	2	1	Health centre	3	61014	2	2	2	2	1	2	1	2	2	2	III	2	0	0	1	1	1	0	1	1	0	1	1
174c	2	7	1	4	2	#NULL!	2	2	2	1	Health centre	3	61014	2	2	2	2	2	2	2	2	2	2	III	2	1	0	1	1	1	1	1	1	1	1	1
175c	2	5	2	1	2	#NULL!	1	2	2	2		#NULL!	#NULL!	2	2	2	2	2	2	2	2	2	2	II	1	1	1	1	1	1	1	1	1	1	1	1
176c	1	6	1	4	2	#NULL!	1	1	2	1	Health centre	4	61014	2	2	2	1	1	2	2	2	2	2	III	2	0	0	1	1	1	0	0	1	1	1	1
177c	2	13	1	1	1	#NULL!	1	1	1	1	Private Hospital	#NULL!	61014	2	2	2	2	2	2	2	2	2	2	III	2	0	0	0	1	1	1	1	1	1	1	1
178c	2	5	1	1	2	#NULL!	2	2	2	1	Health centre	3	61014	2	2	2	2	2	2	2	2	2	2	II	1	1	0	1	1	1	1	1	1	1	1	1
179c	1	10	2	1	1	#NULL!	1	1	2	1	Health centre	3	61014	2	2	2	2	1	2	2	2	2	2	III	2	0	0	1	1	1	0	1	1	1	1	1
180c	2	4	2	1	2	#NULL!	1	2	2	1	Health centre	4	61014	1	2	2	2	2	2	2	2	2	2	II	1	1	0	1	1	1	1	1	1	1	1	1
181c	1	10	1	1	2	#NULL!	1	1	2	2		#NULL!	#NULL!	2	2	2	2	1	2	2	2	2	2	III	2	0	1	1	1	1	0	1	1	1	1	1
182c	2	8	1	3	2	#NULL!	2	2	2	2		#NULL!	#NULL!	2	2	2	2	2	2	2	2	2	2	II	1	1	1	1	1	1	1	1	1	1	1	1
183c	2	4	1	3	2	#NULL!	2	2	2	1	Health centre	4	61014	2	2	2	2	2	2	2	1	1	2	II	1	1	0	1	1	1	1	1	1	1	1	0
184c	2	7	2	3	2	#NULL!	2	2	2	1	Health centre	3	61014	2	2	2	1	2	2	2	2	2	2	III	2	1	0	1	1	1	1	0	1	1	1	1
185c	2	13	1	3	2	#NULL!	2	2	2	1	Health centre	2	610	2	2	2	2	2	2	2	2	2	2	III	2	1	0	1	1	1	1	1	1	1	1	1
186c	1	10	1	1	2	#NULL!	2	2	2	2		#NULL!	#NULL!	2	2	2	2	1	2	2	2	2	2	II	1	1	1	1	1	1	0	1	1	1	1	1
187c	2	8	1	1	2	#NULL!	2	2	2	2		#NULL!	#NULL!	2	2	2	2	2	2	2	2	1	2	II	1	1	1	1	1	1	1	1	1	1	1	1
188c	2	11	2	1	2	#NULL!	1	2	2	2		#NULL!	#NULL!	2	2	2	2	1	2	2	2	1	2	II	1	1	1	1	1	1	0	1	1	1	1	1
189c	2	7	1	1	2	#NULL!	2	2	2	1	Health centre	3	61014	2	2	2	2	2	2	2	2	2	2	II	1	1	0	1	1	1	1	1	1	1	1	1
190c	2	13	2	1	2	#NULL!	1	2	2	2		#NULL!	#NULL!	2	2	2	2	2	2	2	2	2	2	II	1	1	1	1	1	1	1	1	1	1	1	1
191c	1	10	1	3	2	#NULL!	2	2	2	2		#NULL!	#NULL!	2	2	2	2	1	2	2	2	1	2	III	2	1	1	1	1	1	0	1	1	1	1	1
192c	1	5	1	3	2	#NULL!	2	2	2	1	Private Hospital	2	610	1	2	2	2	1	2	2	2	2	2	III	2	1	0	1	1	1	0	1	1	1	1	1
